# Supplementary material for: In Situ Synthesis of C-N@NiFe2O4@MXene/Ni Nanocomposites for Efficient Electromagnetic Wave Absorption at an Ultralow Thickness Level
Source: Molecules. 2022 Dec 27;28(1):233. doi: 10.3390/molecules28010233 (PMC9822367; doi:10.3390/molecules28010233)
Supplement: Supplementary file 1 [file molecules-28-00233-s001.zip]

Archive with 1 entries (1 files):
- molecules-2094570-supplementary.pdf
